# Supplementary material for: Autoantibodies as Precision Tools in Connective Tissue Diseases: From Epiphenomenon to Endophenotype
Source: Antibodies (Basel). 2026 Jan 13;15(1):7. doi: 10.3390/antib15010007 (PMC12821479; doi:10.3390/antib15010007)
Supplement: Supplementary file 1 [file antibodies-15-00007-s001.zip]

Archive with 1 entries (1 files):
- antibodies-4033004-supplementary.pdf
